# Supplementary material for: A Clinical Risk Model to Predict Rapidly Progressive Interstitial Lung Disease Incidence in Dermatomyositis
Source: Front Med (Lausanne). 2021 Sep 27;8:733599. doi: 10.3389/fmed.2021.733599 (PMC8502922; doi:10.3389/fmed.2021.733599)
Supplement: Supplementary file 5 [file Data_Sheet_1.xlsx]

## Sheet: all 
	Demographics			Clinical characteristics：0=no，1=yes															Laboratory features：0=no，1=yes						Myositis-specific antibodies：0=negative，1=positive							Myositis-associated antibodies：0=negative，1=positive					HRCT：0=no，1=yes			Pulmonary function test			Bronchoalveolar lavage
group，1=pc，2=ivc，3=evc	Sex (1=male，2=female)	Age at onset, years	CADM=1,DM=2	RP-ILD	Gottron’s sign/papules	Mechanic's hands	Heliotrope rash	V sign	Shawl sign	Skin ulceration	Periungual erythema	Subcutaneous calcinosis	Myalgia	Myasthenia	Fever	Dysphagia	Arthralgia	Raynaud's phenomenon	Elevated ALT	Elevated LDH	Elevated AST	Elevated CK	Elevated ESR	Elevated CRP	Jo1	ARS	Mi2	TIF1γ	MDA5	NXP2	SAE	Ku	PM/SCL75/100	Ro52	RF	ANA	OP	NSIP	OP+NSIP	FVC% predicted	Dlco% predicted	TLC% predicted	Total cell number, 105/ml	Macrophage, %	Lymphocyte, %	Neutrophil, %	Eosinophil, %
1	2	59	1	1	1	1	0	0	0	0	0	0	0	0	0	0	1	0	1	1	1	0	1	1	0	1	0	0	0	0	0	0	0	1	0	1	0	0	0	78.1	38.5	56.6	0.58	27	69.5	1.5	0
1	2	44	1	1	1	0	0	1	1	0	1	0	0	0	0	0	0	0	0	1	0	0	0	0	0	0	0	0	1	0	0	0	0	0	0	0	0	0	0	61.6	73.6	67.1	0.5	48	50	2	0
1	2	62	1	1	1	1	0	0	0	1	0	0	0	0	1	0	0	0	0	0	1	0	1	1	0	0	0	0	1	0	0	0	0	0	0	0	0	0	0	76.1	35.5	50.6
1	2	71	1	0	0	0	1	0	0	0	0	0	0	0	0	0	0	0	0	1	1	1	0	1	0	0	0	0	0	0	0	0	1	0	0	1	0	0	1	46.2	35.5	53	0.42	38	50	11	1
1	2	46	1	1	1	1	1	0	0	0	0	0	1	0	0	0	0	0	1	1	1	0	0	1	0	0	0	0	1	0	0	0	0	0	0	0	0	0	0				0.22	38.5	58.5	3	0
1	2	50	1	0	1	0	0	1	1	0	0	0	0	0	0	0	1	0	0	1	1	0	1	0	0	0	0	0	1	0	0	0	0	0	0	1	0	0	1	64	43.9	66.3	0.2	56	42	2	0
1	2	56	1	0	1	1	0	0	0	0	0	0	0	0	0	0	1	1	0	1	1	0	1	0	0	0	0	0	0	0	0	0	0	1	1	1	0	1	0				0.26	55.5	30	11.5	3
1	2	58	1	1	1	1	1	1	0	0	0	0	0	0	0	0	1	0	1	1	1	0	1	1	0	0	0	0	1	0	0	0	0	0	1	0	0	1	0	114.9	79.3	93.3	0.23	34	64	2	0
1	2	50	1	1	1	0	0	0	0	0	1	0	0	0	0	0	0	0	0	0	0	0	0	0	0	0	0	0	0	0	0	0	0	1	0	1	1	0	0	66.5	57.6	54	0.78	10	89	0.5	0.5
1	2	58	1	1	1	1	0	1	0	0	0	0	0	0	1	0	0	0	1	1	1	0	0	1	0	0	0	0	0	0	0	0	0	0	0	0	0	0	0
1	2	66	1	1	0	0	1	0	0	0	0	0	0	0	1	0	1	0	0	0	1	0	1	1	0	0	0	0	0	0	0	0	0	0	0	1	0	1	0	86.8	63.2	87.2	0.19	85	7	6	0
1	1	54	1	1	1	0	0	0	0	0	0	0	0	0	1	0	1	0	0	1	0	0	0	1	0	0	0	0	0	0	0	0	0	0	0	0	0	1	0				0.23	65	22	13	0
1	1	57	1	1	1	1	0	1	0	0	1	0	0	0	1	0	0	0	1	1	1	0	1	1	0	1	0	0	0	0	0	0	0	1	0	1	0	0	0
1	2	47	1	1	1	1	1	1	0	1	1	0	1	0	1	0	1	0	1	1	1	0	1	1	0	0	0	0	0	0	0	0	0	0	0	0	0	1	0
1	1	48	1	1	1	1	1	1	1	1	0	0	0	0	1	0	1	0	1	1	1	0	1	1	0	0	0	0	0	0	0	0	0	0	0	0	0	1	0				0.09	68.5	23.5	8	0
1	2	57	2	1	1	1	1	0	0	0	1	0	0	1	1	1	0	0	1	1	1	0	1	1	0	0	0	0	1	0	0	0	0	0	0	1	0	0	1				0.23	30	2	68	0
1	2	47	2	1	1	1	0	1	0	0	1	0	0	1	1	1	1	1	1	1	1	1	0	1	0	1	0	0	0	0	0	0	0	1	1	1	0	1	0
1	2	42	2	1	1	1	0	0	0	0	0	0	1	1	0	0	1	0	0	1	1	1	0	0	1	1	0	0	0	0	1	0	0	1	0	1	0	0	1				0.23	35	62	2	1
1	2	39	1	1	1	1	0	1	0	0	0	0	0	0	1	0	0	0	0	0	0	0	0	0	0	1	0	0	0	0	0	0	0	1	0	1	0	1	0	54.7	35.1	63.8	0.17	42	55.5	2	0.5
1	2	23	2	1	1	1	1	0	0	0	0	0	0	1	1	0	1	1	1	1	1	1	1	1	1	1	0	0	0	0	0	0	0	1	1	1	0	1	0	56.3	55.7	78.2	0.51	25	69	5	1
1	2	76	2	1	1	1	0	0	0	1	0	0	1	1	1	0	1	0	0	1	1	0	1	1	0	0	0	0	1	0	0	0	0	1	0	1	0	1	0
1	1	65	2	1	1	1	0	0	0	0	0	0	0	1	1	0	0	1	1	1	1	1	0	1	0	1	0	0	0	0	0	0	0	1	0	1	0	1	0	70.8	68.2	74.6	0.17	56	35	9	0
1	1	63	2	1	1	0	0	1	0	0	1	0	1	1	0	0	0	0	1	1	1	1	0	1	0	0	0	0	0	0	0	0	0	0	0	0	0	1	0	101.7	65.1	91.1	0.14	74	9.5	16.5	0
1	2	60	1	1	1	0	1	0	0	0	0	0	0	0	1	0	1	1	0	1	1	0	1	1	0	0	0	0	1	0	0	0	1	1	0	1	0	0	1				0.21	44	24	32	0
1	2	77	2	1	1	1	1	0	0	0	0	0	1	1	0	0	0	0	0	1	0	0	0	1	0	1	0	0	0	0	0	0	0	1	0	1	0	0	1	65.4	35.1	62.8	0.25	37	60	3	0
1	2	54	1	1	1	1	1	0	0	0	0	0	0	0	1	0	0	0	0	1	0	0	1	1	0	0	0	0	1	0	0	0	0	1	0	1	0	1	0	50.1	32.2	62.5	0.3	23	70	4	3
1	1	25	2	1	1	0	0	0	0	1	0	0	1	1	1	0	1	0	0	0	0	0	1	0	0	0	0	0	1	0	0	0	0	1	0	1	0	0	1				0.5	48	52	0	0
1	2	59	1	1	1	1	0	1	0	0	1	0	0	0	0	0	0	0	0	1	0	0	0	0	1	1	0	0	0	0	0	0	0	1	0	1	0	0	1	45.5	54.9	74.8	0.19	55	38	7	0
1	1	45	2	1	1	0	1	1	1	1	0	0	1	1	0	0	1	0	1	1	1	0	0	0	0	0	0	0	1	0	0	0	0	1	0	0	0	0	1	70.5	44..8	74.3	0.42	19	81	0	0
1	2	64	2	1	0	0	0	0	1	1	0	0	1	1	0	0	0	0	0	1	1	0	1	1	0	0	0	0	1	0	0	0	0	0	0	0	0	1	0
1	2	41	1	1	1	1	0	1	1	0	1	0	0	0	0	0	1	0	1	1	1	0	0	0	0	1	0	0	1	0	0	0	0	1	1	1	0	0	1	93.5	61.9	117.3	0.22	29	71	0	0
1	2	30	2	1	0	0	1	0	0	0	0	0	1	1	0	0	0	1	0	1	0	0	0	0	0	0	0	0	0	0	0	1	0	1	1	1	0	0	1	52.3	83.93	70	0.35	68	30	2	0
1	2	53	1	1	1	0	0	1	1	1	1	0	0	0	1	0	1	0	0	0	0	0	1	1	0	0	0	0	1	0	0	0	0	1	0	1	0	0	1				0.38	66	34	0	0
1	2	38	1	1	1	0	0	1	1	0	0	0	0	0	0	0	1	0	1	1	0	0	0	0	1	1	0	0	0	0	0	0	0	1	0	1	1	0	0	51.1	83.1	76.4	0.28	23	61	7	9
1	1	66	1	1	1	1	0	0	0	0	0	0	0	0	0	0	0	0	0	0	0	0	1	0	0	1	0	0	0	0	0	0	0	1	0	1	0	0	1	46.3	55.5	68.92	0.29	61	20	10	9
1	2	68	1	1	0	0	0	0	0	0	0	0	0	0	0	0	0	0	0	1	1	0	1	1	0	1	0	0	0	0	0	0	0	1	1	1	0	0	1				0.22	21	39	36.5	3
1	2	58	1	1	1	1	1	1	0	0	0	0	0	0	1	0	0	0	1	1	1	1	1	1	0	0	0	0	0	0	0	0	0	1	0	1	0	1	0	45.5	14	58.6	0.13	9.5	18	70	2.5
1	2	63	2	1	1	0	1	1	1	1	1	0	0	1	1	0	0	0	0	0	0	0	1	1	0	0	0	0	1	0	0	0	0	1	1	0	0	0	1				2.41	19	28	53	0
1	2	71	1	1	0	0	1	0	0	0	0	0	0	0	1	0	0	0	0	1	0	0	1	0	0	0	0	0	0	0	0	0	0	1	1	1	1	0	0				0.11	19	47	34	0
1	2	58	2	1	1	1	1	0	1	0	0	0	0	1	0	0	1	0	0	1	0	0	0	0	0	1	0	0	1	0	0	0	1	1	0	1	0	1	0	116.5	55.4	98.6	0.18	58	13	29	0
1	1	46	1	1	1	0	0	1	0	0	0	0	0	0	0	0	0	0	0	0	0	0	0	1	0	0	0	0	0	0	0	0	0	1	0	1	1	0	0	51.9	44.5	57	0.1	73	6	21	0
1	2	55	2	1	1	1	0	0	0	0	0	0	0	1	1	0	1	0	0	1	1	1	1	1	1	1	0	0	0	0	0	0	0	1	0	1	0	1	0				0.07	76	9	15	0
1	1	49	2	1	1	1	1	1	0	0	1	0	0	1	0	0	0	0	1	1	1	0	1	1	0	0	0	1	1	0	0	0	0	0	0	0	0	0	1				0.28	24	75	1
1	2	35	1	1	1	1	0	0	0	0	0	0	0	0	0	0	1	0	0	1	1	0	0	0	1	1	0	0	0	0	0	0	0	1	1	1	0	1	0	85.1	74.4	93.9	0.55	17	59	8	16
1	2	50	1	1	1	0	1	1	1	0	0	0	0	0	1	0	1	0	1	1	1	0	1	1	0	0	0	0	1	0	0	0	0	1	0	1	0	1	0				0.36	35	58	7	0
1	2	44	1	1	1	1	1	1	1	0	1	0	0	0	1	0	0	0	0	0	0	0	1	0	0	0	0	0	0	0	0	0	0	1	0	1	0	1	0	80	54.3	82.5	0.24	73	19	7	1
1	2	56	1	1	1	0	1	1	1	0	0	0	0	0	1	0	1	0	0	1	0	0	1	0	0	0	0	0	1	0	0	0	0	0	0	1	0	0	1	77.8	66.5	72.3	0.11	71	26	3	0
1	2	52	1	1	1	0	0	0	1	0	0	0	0	0	1	0	1	0	1	1	1	1	1	1	0	0	0	0	0	0	0	0	0	1	1	1	0	1	0	97.3	44	96.3	0.05	67	30	2	1
1	2	53	2	1	1	0	0	0	0	0	0	0	0	1	1	0	1	0	0	0	0	0	0	1	1	1	0	0	0	0	0	1	0	1	1	1	0	0	1	85.5	52.2	80.8	0.18	69	29	2	0
1	2	52	2	1	0	0	0	1	1	0	1	0	0	1	0	0	0	0	0	0	0	0	0	0	0	0	0	0	0	0	1	0	0	0	0	1	1	0	0				0.06	88.5	10	1.5	0
1	1	58	2	1	0	1	1	1	1	0	0	0	0	1	1	0	0	0	1	1	1	0	0	1	0	0	0	0	1	0	0	0	0	1	0	1	0	1	0				0.29	16	83	1	0
1	2	47	2	1	0	0	0	0	1	0	1	0	0	1	1	0	1	0	1	1	1	0	1	1	0	0	0	0	1	0	0	0	0	1	0	1	0	1	0	47.3	68.4	88.6	0.39	28	71	1	0
1	1	40	1	1	0	1	0	0	0	0	0	0	0	0	1	0	1	0	0	1	0	0	1	1	0	0	0	0	0	0	0	0	0	0	1	1	0	1	0	67.8	66.1	66.1	0.18	91	6	3	0
1	2	61	2	1	1	1	1	1	1	1	0	0	0	1	1	0	0	0	1	1	1	0	1	1	0	0	0	0	1	0	0	0	0	1	0	1	0	1	0	71.7	69.6	75.6	0.14	75	25	0	0
1	2	57	2	1	0	0	1	1	0	0	0	0	0	1	1	0	1	0	1	1	1	1	1	1	0	1	1	0	0	0	0	0	0	1	0	1	0	1	0
1	2	48	2	1	1	1	0	0	0	0	0	0	0	1	1	0	1	0	1	1	1	1	1	1	1	1	0	0	0	0	0	0	0	0	0	1	0	1	0
1	2	54	2	1	1	0	0	1	1	0	0	0	0	1	1	0	1	0	0	1	1	1	1	1	0	0	0	1	1	0	0	0	0	0	0	1	0	1	0
1	2	48	1	0	1	0	0	1	0	0	0	0	0	0	1	0	1	0	1	1	1	0	1	1	0	0	0	0	0	0	0	0	0	1	0	1	0	1	0
1	2	39	2	0	0	1	1	1	1	0	1	0	1	1	0	0	0	0	0	1	0	0	1	0	0	1	0	0	1	0	0	1	0	0	0	0	0	1	0
1	2	46	1	0	1	1	0	0	0	0	0	0	1	0	1	0	0	0	0	1	0	0	1	0	0	1	0	0	0	0	0	0	0	1	0	1	0	0	1	54.1	49	62.6
1	2	56	1	0	1	1	1	1	1	1	0	0	0	0	1	0	0	0	0	1	0	0	1	1	0	0	0	0	1	0	0	0	0	0	0	1	0	1	0	59.7	32.7	75
1	2	47	1	0	1	1	1	0	0	1	0	0	1	0	0	0	0	1	0	1	1	0	0	0	0	0	0	0	0	0	0	0	0	1	0	0	1	0	0	41.8	39.8	58.4
1	2	50	1	0	1	1	0	1	1	0	0	0	0	0	1	0	1	0	0	0	0	0	1	0	1	1	0	0	0	0	0	0	0	1	0	1	0	1	0
1	2	72	1	0	1	0	0	0	0	0	0	0	1	0	0	0	1	0	0	0	0	0	1	0	0	0	0	0	0	1	0	0	1	0	0	1	0	1	0
1	1	38	1	0	0	0	1	0	0	0	0	0	0	0	0	0	1	0	0	1	1	0	1	0	0	0	0	0	0	0	0	0	0	0	0	0	0	1	0
1	2	23	1	0	1	1	0	0	0	0	0	1	0	0	0	0	0	0	1	1	0	0	0	0	0	0	0	0	0	0	0	0	0	1	0	0	0	1	0
1	1	59	1	0	1	0	1	1	0	1	0	0	0	0	0	0	1	0	0	0	0	0	1	0	0	1	0	0	1	0	0	0	0	0	0	0	0	1	0
1	2	53	1	0	1	1	1	0	0	0	1	0	0	0	0	0	0	0	0	0	0	0	0	1	1	1	0	0	0	0	0	0	0	0	0	0	0	1	0
1	1	64	1	0	0	1	1	0	0	0	0	1	1	0	0	0	0	1	0	0	0	1	1	1	0	0	0	0	0	0	0	0	1	1	0	1	0	1	0
1	1	43	1	0	1	1	0	0	0	0	0	0	0	0	0	0	0	0	0	0	0	0	0	0	1	1	0	0	0	0	0	0	0	0	0	0	0	1	0
1	2	35	1	0	1	1	0	1	1	0	1	0	0	0	0	0	1	0	1	1	1	0	1	1	0	0	0	0	0	0	0	0	0	1	0	0	0	1	0
1	2	56	1	0	1	0	0	0	0	0	0	0	0	0	0	0	0	0	0	0	0	0	1	0	0	0	0	0	0	0	0	0	0	1	1	1	0	1	0		0		0.1	46	14	39	1
1	1	24	2	0	1	0	0	0	0	0	0	0	0	0	0	1	0	0	0	1	1	0	1	0	0	0	0	0	0	0	0	0	0	1	1	1	0	1	0	81.2	75.4	88.7
1	1	63	2	0	1	0	0	1	1	0	0	0	1	1	0	0	0	0	1	1	0	0	1	0	0	0	0	0	0	0	1	0	0	1	0	1	0	1	0	86.7	84.3	80.4
1	2	66	1	0	1	0	0	0	0	0	0	0	0	0	0	0	1	0	0	0	0	0	1	0	1	1	0	0	0	0	0	0	0	1	1	1	0	1	0	55.1	47.2	87.8
1	2	42	2	0	1	1	0	0	0	0	0	0	1	0	0	0	1	0	0	1	1	1	0	0	1	1	0	0	0	0	0	0	0	0	0	1	0	1	0	85.3	81.6	86.3
1	1	47	1	0	1	1	0	0	0	0	0	0	0	0	0	0	1	0	1	1	0	0	0	1	0	1	0	0	0	0	0	0	0	0	0	0	0	0	1	69.3	51.3	76.9
1	2	59	1	0	1	0	1	1	1	0	0	0	0	0	1	0	0	1	0	0	0	0	1	1	0	1	0	0	0	0	0	0	0	1	0	1	0	1	0
1	1	27	1	0	1	1	0	0	0	0	0	0	1	0	0	0	1	0	1	1	1	1	0	0	1	1	0	0	0	0	0	0	0	0	0	1	0	1	0	92	106.6	95.9
1	2	52	2	0	1	0	0	0	0	0	0	0	0	1	0	0	1	0	1	1	1	1	1	1	1	1	0	0	0	0	0	0	0	1	0	1	0	1	0	62.7	47.8
1	2	82	2	0	1	0	0	0	0	0	1	0	1	1	0	0	0	0	0	0	0	0	0	0	0	0	0	0	0	0	0	0	0	1	0	1	0	0	1
1	2	75	1	0	0	0	0	1	0	0	0	0	0	0	1	0	0	0	1	1	1	0	0	1	0	0	1	0	0	0	0	0	0	1	0	0	0	0	1
1	2	47	1	0	1	0	1	1	1	0	0	0	0	0	0	0	0	0	0	0	0	0	1	0	0	0	0	1	0	1	0	0	0	0	0	0	0	0	1
1	2	36	1	0	1	0	1	0	0	0	0	1	0	0	0	0	0	0	0	1	0	0	1	0	0	0	0	0	0	0	0	0	0	0	1	1	0	0	1
1	1	19	2	0	1	0	1	1	1	0	0	0	0	1	0	1	0	0	1	1	1	1	0	1	0	0	1	0	0	0	0	0	0	0	0	1	0	0	1
1	2	21	2	0	0	0	1	1	1	0	0	0	1	1	0	0	0	0	0	1	1	1	1	1	0	0	0	0	0	1	0	0	0	0	0	1	0	0	1
1	2	42	2	0	0	0	1	0	0	1	0	1	0	1	0	0	0	0	0	0	0	0	0	0	0	0	0	0	0	1	0	0	0	1	0	0	0	0	0
1	1	76	2	0	1	1	0	0	0	0	1	0	1	1	0	0	0	0	0	1	1	0	0	1	0	0	0	1	0	0	0	0	0	0	0	1	0	0	0
1	2	34	1	0	1	0	0	1	0	0	0	0	0	0	1	0	1	0	1	1	1	1	1	1	1	1	0	0	0	0	0	0	0	0	0	0	0	1	0	90	26.5	97.7
1	2	49	2	0	1	0	0	0	0	0	0	0	0	1	0	0	0	0	1	1	1	1	0	1	0	0	0	0	0	0	0	0	1	1	0	1	0	1	0
1	2	63	2	0	1	0	0	0	0	0	0	0	0	1	0	0	1	0	0	0	0	0	0	0	0	0	0	0	0	0	0	1	0	1	0	1	0	1	0	62.8	70	54.9
1	1	45	2	0	1	0	0	0	0	0	0	0	0	1	1	0	1	0	1	1	1	1	0	1	1	1	0	0	0	0	0	0	0	0	0	0	0	1	0	89.8	50.4	88.1
1	2	61	2	0	0	0	1	0	0	0	0	0	0	1	0	0	1	0	0	0	0	0	0	0	0	0	0	0	0	0	0	0	0	1	1	1	0	1	0	87.7	88.2	81.9
1	1	61	2	0	1	0	1	1	1	0	0	0	0	1	0	0	0	0	0	1	1	1	0	1	0	0	0	0	0	1	0	0	1	0	0	1	0	1	0	96.7	96.5	100.5
1	2	46	2	0	1	0	1	1	0	0	0	0	0	1	1	0	1	0	0	1	0	0	0	1	0	0	0	0	0	0	0	0	0	0	0	0	0	1	0	55.8	63.8	68.6
1	2	24	1	0	1	0	0	0	0	0	0	0	0	0	0	0	1	0	1	1	0	1	1	1	1	1	0	0	0	0	0	0	0	0	0	1	0	1	0	86.4	86.5	93.6	0.43	91	6	3	0
1	2	58	1	0	1	1	0	0	0	0	0	0	0	0	0	0	1	0	0	1	1	1	1	1	1	1	0	0	0	0	0	0	0	0	1	1	0	0	1	50.8	46.4	60.1	0.18	81.5	17.5	0	1
1	1	47	2	0	1	0	1	1	0	0	0	0	0	1	0	0	0	0	0	1	1	0	0	0	1	1	0	0	0	0	0	0	0	0	0	1	0	1	0
1	1	52	2	0	1	0	0	0	0	0	0	0	0	1	1	0	1	0	1	1	1	1	1	1	1	1	0	0	0	0	0	0	0	0	0	1	0	1	0
1	2	41	2	0	1	1	1	1	0	0	0	0	0	1	1	0	1	0	1	1	1	1	0	0	1	1	0	0	0	0	0	0	0	0	0	1	0	1	0	100	94	118
1	1	46	2	0	1	0	1	0	0	0	0	0	0	1	0	0	1	0	0	0	0	0	1	0	0	0	0	1	1	0	0	0	0	1	0	1	0	1	0	83	78.1	81.1
1	2	50	2	0	1	1	0	0	0	0	0	0	0	1	1	0	1	0	0	1	0	0	0	0	0	0	0	0	0	0	0	0	0	1	0	1	0	1	0
1	2	53	2	0	0	0	0	1	1	0	0	0	0	1	1	0	1	0	0	1	1	0	0	1	0	0	0	0	0	0	0	0	0	0	0	1	0	1	0	83.8	36.8	87	0.1	65	26	5	1
1	1	55	2	0	1	1	0	0	0	0	0	0	0	1	0	0	1	0	0	1	0	0	0	0	1	1	0	0	0	0	0	0	0	0	0	1	0	1	0	61.5	63.6	61	0.88	74	6.5	7.5	12
1	2	60	2	0	1	1	1	1	1	0	0	0	0	1	0	0	0	0	1	1	1	1	0	1	0	0	0	0	0	0	0	0	0	0	1	1	0	1	0	70.3	72.4	55.8
1	1	66	2	0	1	0	0	1	0	0	0	0	0	1	1	0	1	0	0	1	1	1	1	1	0	1	0	0	0	0	0	0	0	1	0	1	0	1	0	85.3	50.8	88.2
1	2	51	2	0	1	1	0	0	0	0	0	0	0	1	0	0	1	0	0	1	0	1	0	1	0	0	0	0	0	0	0	0	1	0	0	1	0	1	0
1	2	51	2	0	1	1	0	1	1	0	0	0	0	1	0	0	0	0	1	1	1	1	1	1	0	1	0	0	0	0	0	0	0	1	1	1	0	1	0	63.9	52.3	57	0.17	27	33	40	0
1	2	51	1	0	1	1	0	0	0	0	0	0	0	0	1	0	0	0	1	1	1	0	1	0	0	1	0	0	0	0	0	0	0	1	1	1	0	0	1
1	2	32	1	0	1	0	0	0	0	0	0	0	0	0	0	0	1	0	0	0	0	0	0	0	0	1	0	0	0	0	0	1	1	0	0	1	0	1	0	108	81.1	105.3
1	2	40	1	0	1	1	1	1	1	0	1	0	0	0	0	0	0	0	0	0	0	0	1	0	0	0	0	0	0	0	1	0	0	0	0	1	0	1	0	82	72.4	85.9	0.32	41	59	0	0
1	2	45	1	0	1	0	0	0	0	0	0	0	0	0	1	0	1	0	1	1	1	0	1	0	0	0	0	0	0	0	0	0	0	0	0	1	0	1	0	84.1	67.6	82		84	10	6	0
1	2	52	1	0	1	0	0	0	0	0	0	0	0	0	1	0	1	0	0	1	0	0	1	0	1	1	0	0	0	0	0	0	0	0	0	1	0	1	0	79.8	83.6	82.7
1	2	53	1	0	1	1	1	0	0	0	1	0	0	0	0	0	0	0	0	0	0	0	0	0	0	0	0	0	0	0	0	0	0	0	1	1	0	0	1	94.2	79	83.8
1	2	45	1	0	1	0	0	1	1	0	0	0	0	0	1	0	1	0	0	1	0	0	1	0	1	1	0	0	0	0	0	0	0	0	0	1	0	1	0
1	1	71	1	0	1	0	1	1	0	0	1	0	0	0	0	0	0	0	1	1	1	1	1	1	0	0	0	1	0	0	0	0	0	0	0	1	0	0	1	66.9	67.1	61	0.52	82	8	10	0
1	2	47	1	0	1	0	1	0	0	0	0	0	0	0	0	0	1	0	0	0	0	0	1	0	1	1	0	0	0	0	0	0	1	0	1	1	1	0	0
1	2	52	2	0	1	0	1	1	0	0	1	0	0	1	1	0	0	0	0	1	0	0	0	0	0	0	0	0	0	0	0	0	0	0	0	0	0	1	0
1	1	48	2	0	1	0	0	0	0	0	0	0	0	1	0	0	0	0	1	1	1	1	0	1	0	0	0	0	0	0	0	0	0	1	0	0	0	1	0	80.3	87.2	83.4
1	2	41	2	0	1	0	1	0	0	0	0	0	0	1	0	0	1	0	1	1	0	0	1	1	0	0	0	0	0	0	0	0	0	1	0	1	0	1	0	83.5	82.6	91.8
1	2	60	2	0	1	1	0	0	0	0	0	0	0	1	1	0	1	0	0	0	0	0	0	0	0	0	0	0	1	0	0	0	0	0	0	0	0	1	0	76.4	71.3	84.4
1	1	51	1	0	0	1	1	0	0	0	0	0	0	0	0	0	0	0	0	0	0	0	0	0	0	0	0	0	0	0	0	0	0	1	0	1	0	1	0				0.17	89	10	1	0
1	2	32	2	0	0	1	0	0	0	0	0	0	0	1	1	0	1	0	0	0	0	0	0	0	0	1	0	0	0	0	0	0	0	1	1	1	0	1	0	71.8	66.6	77.5	0.21	49.5	33	16	1.5
1	2	67	1	0	0	1	0	0	0	0	0	0	0	0	0	0	1	0	0	0	0	0	0	0	0	0	1	0	0	0	0	0	0	1	0	1	0	1	0	正常			0.09	24	52	15	9
1	2	54	2	0	1	1	0	0	0	0	0	0	0	1	1	0	1	0	1	1	1	1	1	1	1	1	0	0	0	0	0	0	0	1	0	1	0	1	0	87.9	101.9	81.5	0.12	69.5	15.5	13	2
1	1	51	1	0	0	0	0	0	0	0	0	0	0	0	1	0	0	0	0	0	0	0	0	0	1	1	0	0	0	0	0	0	0	0	0	0	0	1	0	65.1	65.4	69.8	0.08	20	65	12	3
1	2	58	1	0	0	0	0	0	0	0	0	0	0	0	1	0	1	0	0	0	0	0	1	0	1	1	0	0	0	0	0	0	0	0	0	0	0	1	0	67.7	49.3	70.4	1.02	83.5	11.5	5	0
1	2	43	1	0	1	1	0	0	0	0	0	0	0	0	0	0	0	0	0	1	1	0	1	0	1	1	0	0	0	0	0	0	0	0	0	1	0	1	0	70.7	60.5	74	0.23	79.5	16	4.5	0
1	2	62	1	1	1	1	1	0	0	0	1	0	0	0	0	0	1	0	1	1	1	0	1	1	0	0	0	0	1	0	0	0	0	1	0	1	0	1	0	86.7	74.8	96.8	0.12	54	43	3	0
1	2	47	2	1	1	1	0	0	0	0	0	0	0	1	0	0	1	0	1	1	1	1	0	1	1	1	0	0	1	0	0	0	0	1	0	1	0	1	0	82.6	52.9	91.4	0.42	6	92	2	0
1	1	31	1	0	1	0	1	1	1	1	1	0	0	0	0	0	0	0	1	1	1	0	0	0	0	0	0	0	1	0	0	0	0	0	0	1	0	1	0	83.1	92.6	100.6	0.35	77	21	2	0
1	2	24	2	0	0	1	0	0	0	0	0	0	0	1	0	0	0	0	1	1		1	1	1	0	1	0	0	1	0	0	0	0	0	1	1	0	0	1	111.4	76.1	100.8	0.53	22	77	1	0
1	2	42	2	0	1	0	0	0	0	0	0	0	0	1	0	0	0	0	0	1	0	0	0	0	0	0	0	0	1	0	0	0	1	1	0	0	0	1	0				0.13	91	8	1	0
1	2	42	1	0	1	0	0	0	0	0	0	0	0	0	0	0	0	0	0	1	0	0	0	0	1	1	0	0	0	0	0	0	0	1	0	1	0	1	0	116.2	85.6	128	0.15	31.5	68	0.5	0
1	2	21	1	0	0	1	0	1	0	0	0	0	0	0	0	0	1	0	0	1	1	0	0	1	0	0	0	0	0	0	0	0	0	0	0	1	0	1	0	53	47.5	56.8	1.75	56	44	0	0
1	2	57	1	0	0	1	1	1	1	0	0	0	0	0	0	0	0	0	0	0	0	0	1	0	0	0	0	0	0	0	0	0	0	1	0	1	0	1	0				0.01	84	16	0	0
1	2	49	2	0	1	0	1	1	0	0	0	0	0	1	1	0	1	0	0	0	0	0	1	1	0	0	0	0	0	0	0	0	0	0	0	0	0	0	0
1	2	19	2	0	1	0	1	1	1	0	0	0	0	1	1	0	0	0	1	1	1	1	1	1	0	0	0	0	0	1	0	0	0	0	0	1	0	0	0	107.8	91.3	122.6
1	2	58	2	0	0	0	1	1	1	0	0	0	0	1	0	0	0	0	1	1	1	1	0	1	0	0	1	0	0	0	0	0	1	1	0	1	0	0	0	86.8	78.3	92.2
1	2	60	2	0	0	0	0	1	0	0	0	0	0	1	0	0	0	0	1	1	1	1	1	1	0	0	0	0	0	0	0	0	0	1	0	1	0	0	0
1	2	53	1	0	1	0	1	1	0	0	0	0	0	0	0	0	0	0	0	0	0	0	0	0	0	0	0	1	0	0	0	0	0	1	1	1	0	0	0
1	2	48	1	0	1	0	0	0	0	0	0	0	0	0	0	0	1	0	0	1	0	0	1	0	1	1	0	0	0	0	0	0	0	0	1	0	0	0	0
1	2	64	2	0	1	0	0	0	0	0	0	0	0	1	0	0	0	0	0	1	1	0	1	1	0	0	0	0	0	1	0	0	0	1	1	1	0	0	0
1	2	78	1	0	1	0	0	0	0	0	0	0	0	0	1	0	0	0	0	0	0	0	1	0	0	0	0	0	1	0	0	0	0	1	0	1	0	0	0
1	2	52	1	0	1	0	1	1	1	0	0	0	0	0	1	0	1	0	0	0	1	0	1	1	0	0	0	0	0	0	0	0	0	0	0	1	0	0	0
1	1	66	2	0	0	0	0	1	0	0	0	0	0	1	0	0	1	0	0	0	0	0	1	0	0	0	0	1	0	0	0	0	0	0	0	0	0	0	0
1	1	60	1	0	1	0	0	0	0	0	0	0	0	0	1	0	1	0	0	1	1	0	1	0	0	0	0	0	0	0	0	0	0	1	0	0	0	0	0
1	2	56	1	0	1	1	0	0	0	0	1	0	0	0	0	0	0	0	0	0	0	0	0	0	0	0	0	0	0	0	0	0	1	0	0	1	0	0	1	99.1	90.4	105.1	0.15	42	53	2	3
1	2	29	2	1	1	1	1	1	1	1	0	0	1	1	1	0	1	0	1	1	1	0	1	1	0	0	0	0	1	1	0	0	0	1	0	1	0	1	0	87.2	54	98	0.16	60	36	4	0
1	2	55	2	0	1	1	0	0	0	0	0	0	0	1	1	0	1	0	1	1	1	1	1	1	1	1	0	0	0	0	0	0	0	0	0	1	0	1	0				0.2	69	19	11	1
1	2	42	2	0	0	0	1	1	0	0	0	1	1	1	0	0	0	0	0	1	1	1	0	0	0	0	0	0	0	0	0	0	0	0	0	0	0	0	0
1	1	58	2	0	1	0	0	1	0	0	0	0	1	1	0	0	0	0	1	1	1	1	1	1	0	0	1	0	0	0	0	0	0	0	0	0	1	0	0
1	2	53	2	0	1	0	1	1	1	0	0	0	1	1	0	1	0	0	1	1	1	1	1	1	0	0	1	0	0	0	0	0	0	0	0	1	0	0	0
1	2	28	2	0	1	0	1	1	1	0	0	0	1	1	1	1	0	0	1	1	1	1	1	1	0	0	1	0	0	0	0	0	0	0	0	1	0	0	0
1	2	60	2	1	1	1	0	0	0	0	0	0	0	0	0	0	0	0	0	1	0	0	0	1	1	1	1	0	0	0	0	0	0	1	0	1	0	1	0
1	2	63	1	0	1	1	1	1	0	0	0	0	0	0	0	0	1	0	0	0	0	0	0	0	0	0	0	0	1	0	0	0	0	0	0	1	0	1	0
1	2	57	2	0	0	0	1	1	1	0	0	0	1	1	0	1	0	0	0	1	1	1	1	1	0	0	0	1	0	0	0	0	0	0	0	1	0	0	0
1	2	60	1	0	1	1	1	1	1	0	0	0	0	0	0	0	0	0	0	0	0	0	0	0	0	0	0	1	0	0	0	0	0	0	0	1	0	0	0
1	1	47	1	0	1	0	0	0	0	0	0	0	0	0	0	0	1	0	1	1	1	1	1	1	1	1	0	0	0	0	0	0	0	0	1	1	0	1	0
1	1	53	1	0	0	0	1	1	1	0	0	0	0	0	0	0	1	0	1	1	1	0	0	1	0	0	0	0	0	0	0	0	0	1	0	0	0	0	0
1	1	50	2	1	1	1	1	0	0	1	0	0	0	1	1	1	1	0	1	1	1	1	0	1	0	0	0	0	1	0	0	0	0	1	0	1	0	1	0	55.4	55	56.3
1	2	52	1	0	1	0	0	0	0	0	0	0	0	0	0	0	0	0	0	0	0	0	0	0	1	1	0	0	0	0	0	0	0	0	0	1	0	1	0	99.1	90.4	105.1
1	1	84	1	0	1	0	1	1	1	0	0	0	0	0	0	0	0	0	0	0	0	0	1	0	0	0	0	1	0	0	0	0	0	0	1	1	0	1	0
1	1	56	1	0	1	0	1	1	1	0	0	0	0	0	0	0	0	0	0	1	1	1	1	1	1	1	0	0	0	0	0	0	0	0	0	1	0	1	0
1	1	55	1	0	1	0	1	0	0	0	0	0	0	0	0	0	0	0	0	0	0	0	0	0	1	1	0	0	0	0	0	0	0	0	0	1	0	1	0
2	2	51	2	1	0	0	1	0	0	0	1	0	0	1	1	0	1	0	1	1	1	1	1	1	0	0	0	1	1	1	0	0	0	1	0	1	0	1	0				0.11	28.5	28.5	43.5	0
2	2	32	2	1	1	1	1	0	0	0	1	0	0	1	0	0	1	0	1	1	1	1	1	1	1	1	0	0	0	0	0	0	0	0	0	1	0	0	1	74.1	40.6	78.9	0.25	65	30	4.5	0.5
2	1	65	2	1	1	1	0	1	0	0	0	0	1	1	0	0	1	0	1	1	1	1	1	1	0	1	0	0	0	0	0	0	0	1	0	1	0	1	0
2	2	32	1	0	1	0	0	0	0	0	0	0	0	0	0	0	0	0	0	1	0	0	0	0	0	0	0	0	1	0	0	0	1	0	1	1	0	1	0	57	36.4	61.7	0.22	53	41	4	2
2	2	66	2	1	0	1	0	1	0	0	0	0	1	1	0	0	0	0	1	1	1	1	1	1	1	1	0	0	0	0	0	1	0	1	0	1	0	0	1	60.5	42.5	74.6	0.25	27	37	35	1
2	2	82	1	1	1	0	1	1	0	0	0	0	0	0	1	0	1	0	1	1	1	0	1	1	0	0	0	0	0	0	0	0	0	0	0	0	0	0	1					47	32	20
2	2	50	2	1	1	0	0	0	0	0	1	0	1	1	1	0	0	0	0	1	1	0	1	1	0	1	0	0	0	0	0	0	0	1	0	1	0	0	1	51.8	40.8	56.7
2	2	37	1	0	1	1	1	0	0	0	0	0	1	0	1	0	0	0	0	1	0	0	1	0	0	1	0	0	0	0	0	0	0	0	0	1	0	1	0	68.9	52	80.8	0.29	47	48	4	1
2	1	67	2	1	1	1	0	0	0	0	0	0	1	1	0	0	0	0	1	1	1	1	1	1	1	1	0	0	0	0	0	0	0	1	0	1	0	0	1				0.12	12.5	67	20.5	0
2	2	68	1	1	1	0	1	1	1	1	1	0	0	0	0	0	0	0	1	1	1	0	0	1	0	0	0	0	1	0	0	0	0	1	0	1	0	1	0				0.19	33.5	63.5	3	0
2	1	73	1	0	1	0	0	1	0	0	0	0	0	0	0	0	0	0	0	1	0	0	0	0	0	1	0	0	0	0	0	0	0	1	1	1	0	1	0	89.4	80.1	80.9	0.16	55	26.5	8.5	10
2	1	65	1	1	0	1	1	1	1	0	0	0	0	0	1	0	0	0	1	1	1	1	1	1	0	1	0	0	0	0	0	0	0	1	0	1	0	1	0				0.08	48	43.5	8.5	0
2	1	37	1	1	1	0	1	1	1	0	1	0	0	0	1	0	1	0	0	1	0	0	0	1	0	0	0	0	0	0	0	0	0	1	0	1	1	0	0				0.3	18	8	74	0
2	2	39	1	0	1	1	1	1	1	0	0	0	0	0	1	0	0	0	0	0	0	0	1	0	0	1	0	0	0	0	0	0	0	1	0	1	0	1	0	56.6	53.4	71.3	0.08	73	10	11
2	2	47	1	1	0	0	0	0	0	0	0	0	0	0	1	0	0	0	0	1	1	1	0	0	0	0	0	0	0	0	0	0	0	1	0	1	0	1	0	52.7	23.9	48.8	0.2	75	14	7	4
2	1	66	2	1	0	0	1	0	1	0	0	0	0	1	0	0	1	0	1	1	1	0	1	1	0	0	0	0	1	0	0	0	0	1	0	0	0	1	0	86.5	46	88.6
2	1	59	2	1	1	1	1	1	1	1	0	0	0	1	1	0	0	0	1	1	1	1	1	1	0	0	0	0	1	0	0	0	0	1	0	0	0	0	1
2	2	53	2	0	0	0	0	1	1	0	0	0	0	1	0	0	0	0	0	1	1	0	1	0	0	1	0	0	0	0	0	0	0	1	0	1	0	1	0	91.5	100.7	92.8
2	2	26	1	0	1	0	1	0	0	0	0	0	0	0	0	0	1	0	1	1	0	0	1	0	0	0	0	0	0	0	0	1	0	1	1	1	0	0	0	49.5	32.3	52.1	0.16	55.5	29.5	10.5	4.5
2	2	33	1	0	1	1	0	0	0	0	0	1	0	0	0	0	0	1	0	1	0	0	0	0	1	1	0	0	0	0	0	0	0	1	0	0	0	1	0
2	2	38	1	0	1	1	1	1	1	1	0	1	0	0	0	0	0	0	1	1	1	0	1	0	0	0	0	0	0	0	0	0	0	1	0	0	0	1	0
2	1	40	2	0	1	0	0	1	0	0	0	0	0	1	1	0	1	0	0	1	0	1	0	0	0	1	1	0	0	0	0	0	0	1	1	1	0	1	0	100	73.4	103
2	2	39	1	0	1	1	0	0	0	0	0	0	0	0	0	0	0	1	0	1	0	0	1	0	0	0	0	1	0	0	0	0	0	1	0	1	0	1	0	104.1	57.4	89	0.17	65.5	28	5	1.5
2	2	63	1	0	0	0	0	0	1	0	0	0	0	0	1	0	0	0	0	1	0	0	1	0	1	1	0	0	0	0	0	0	0	1	0	1	0	1	0				0.42	34	13	52	1
2	2	58	1	0	1	1	0	0	0	0	0	0	1	0	0	0	0	0	0	1	0	0	1	0	0	0	0	0	0	0	0	0	0	1	0	1	0	1	0	55.6	41.5	65	0.06	83	15.5	1.5	0
2	2	36	1	0	1	0	0	1	0	0	0	0	1	0	1	0	1	0	1	1	1	0	1	1	0	0	1	0	0	1	0	1	0	1	0	1	0	0	0
2	2	59	1	0	1	0	1	1	0	0	0	0	0	0	0	0	0	0	0	1	1	0	1	1	0	0	0	1	0	0	0	0	0	1	0	1	0	0	0
2	2	60	1	0	1	0	1	0	0	0	0	0	0	0	0	0	0	0	0	1	0	0	0	0	0	1	0	0	0	0	0	0	0	1	0	1	0	0	0
2	2	29	1	0	1	0	1	1	1	0	0	0	0	0	1	0	1	1	0	1	1	0	0	0	0	0	0	0	0	0	0	0	1	0	0	0	0	0	0
2	2	18	1	0	0	0	0	1	1	0	0	0	0	0	1	0	0	0	1	1	1	0	1	1	0	0	0	0	0	0	0	0	0	0	0	0	0	0	0
2	2	55	2	0	1	0	0	1	1	0	1	0	1	1	0	1	0	0	1	1	1	1	0	1	0	0	0	0	0	1	0	0	0	0	1	0	0	0	0
2	2	47	2	0	1	0	1	0	1	0	0	0	0	1	0	0	0	0	0	1	0	0	0	1	0	0	0	1	0	0	0	0	0	0	1	1	0	0	0
2	2	29	2	0	1	1	0	0	0	0	0	0	0	1	0	0	0	0	0	1	0	0	1	1	0	1	0	0	0	0	0	0	0	0	1	1	0	1	0	84.2	72.4	88.3
2	2	51	1	0	0	0	1	1	0	0	0	0	0	0	0	0	0	0	0	1	1	1	0	1	0	0	0	0	0	0	0	0	0	0	0	1	0	1	0
2	1	74	2	0	1	0	1	1	1	0	0	0	0	1	0	0	1	0	1	1	1	1	0	1	0	0	0	0	0	0	1	0	0	0	0	1	0	1	0	92.5	79.7	87.1	1.01	62	36	1.5	0.5
2	2	39	2	0	1	0	0	0	0	0	0	0	0	1	1	0	1	0	1	1	1	1	1	1	1	1	0	0	0	0	0	0	0	0	0	1	0	1	0
2	2	62	2	0	1	0	0	1	1	0	0	0	0	1	0	0	0	0	0	0	0	0	0	1	1	1	0	0	0	0	0	0	0	0	0	1	0	1	0	122	66.6	111.8
2	2	74	1	0	0	0	0	0	0	0	0	0	0	0	0	0	0	0	0	0	1	1	1	1	1	1	0	0	0	0	0	0	0	0	0	1	0	1	0
2	2	27	2	0	1	0	1	1	1	0	0	0	0	1	0	0	0	0	0	0	0	0	0	1	0	0	0	0	0	1	0	0	0	0	0	0	0	1	0	83.8	80.1	91.2
2	2	37	2	0	1	0	0	0	0	0	0	0	0	1	1	0	0	0	0	0	0	0	1	1	0	0	0	0	0	0	0	0	1	0	1	1	0	1	0
2	2	84	2	0	1	1	1	1	0	0	1	0	0	1	0	0	0	0	0	0	1	0	1	1	0	0	0	1	0	0	0	0	0	0	0	1	0	1	0
2	2	63	2	0	0	0	1	1	1	0	0	0	0	1	0	0	1	0	0	0	0	0	1	1	0	0	0	0	0	0	1	1	0	0	0	1	0	1	0	65.4	41.3	66.4
2	2	41	2	0	1	1	0	0	0	0	0	0	0	1	1	0	1	0	1	0	1	1	1	1	1	1	0	0	0	0	0	0	0	0	1	0	0	1	0	49.2	20	50.3	0.16	65	6	26	3
2	2	49	2	0	1	1	1	1	1	0	0	0	0	1	0	0	0	0	0	0	1	0	0	1	0	0	0	1	0	0	0	0	0	0	0	1	0	1	0	92.5	89.3	118.4
2	1	32	1	0	0	0	0	0	0	0	0	0	0	0	0	0	1	0	0	0	0	0	1	0	0	1	0	0	0	0	0	0	0	0	0	1	0	1	0	98.5	80.5	88.2	0.23	76	13.5	6.5	4
2	1	50	1	0	1	1	1	0	0	0	0	0	0	0	0	0	0	0	1	0	1	1	1	1	1	1	0	0	0	0	0	0	0	0	0	1	0	1	0	48.2	28.9	56.5	0.4	70	22	4	4
2	1	57	1	0	0	0	0	0	1	0	0	0	0	0	0	0	1	0	0	0	0	0	1	1	0	0	1	0	0	0	0	0	0	0	0	1	0	1	0				0.66	81	15	3	1
2	2	41	2	0	1	0	0	1	1	0	0	0	0	1	1	0	1	0	0	0	0	0	1	1	0	0	0	0	0	0	0	0	0	0	0	1	0	1	0				0.35	73	27	0	0
2	2	46	2	1	1	0	0	0	0	0	0	0	0	1	0	0	1	0	1	0	1	0	1	0	0	0	0	0	1	0	0	0	0	0	1	1	0	0	0	89.5	71.7	82.1
2	2	39	2	0	0	0	1	1	0	0	0	0	0	1	0	0	0	0	0	0	0	0	1	0	0	0	0	1	0	0	0	0	0	0	1	1	0	0	0
2	1	45	1	0	0	0	0	0	0	0	0	0	0	0	0	0	0	0	0	0	0	0	0	0	0	0	0	0	1	1	0	0	0	0	0	1	0	0	0
2	2	54	2	0	0	0	1	1	0	0	0	0	0	1	0	0	0	0	1	0	1	1	1	1	0	0	1	0	0	0	0	0	0	0	0	1	0	0	0	106	91.5	122.3
2	1	19	2	0	1	0	0	0	0	0	0	0	0	1	0	0	0	0	0	1	1	1	0	0	0	0	0	0	0	0	0	0	1	0	0	1	0	0	0	58.7	66.2	77
2	1	54	1	0	1	1	1	0	0	0	0	0	0	0	0	0	0	0	1	1	1	0	1	0	0	0	1	0	0	0	0	0	1	0	0	1	0	0	0
2	2	48	1	1	1	1	1	1	1	0	0	0	0	0	0	0	1	0	0	1	1	0	1	1	0	0	0	0	1	0	0	1	0	0	1	1	0	0	0	81.8	66.8	112.6
2	2	37	1	1	1	1	1	1	1	0	0	0	0	0	1	0	0	0	0	0	1	0	0	0	0	0	0	0	1	0	0	0	0	0	0	1	0	0	0
2	2	34	1	0	1	0	0	0	0	0	0	0	0	0	0	0	0	0	0	1	0	1	0	0	0	0	0	0	0	0	0	0	0	0	0	0	0	0	0	101.9	92	104
2	2	49	1	1	1	1	1	0	0	0	0	0	0	0	0	0	1	0	1	1	1	0	1	1	0	0	0	0	1	0	0	0	0	0	0	1	0	0	0	109.8	82.5	111.2
2	1	44	2	0	1	0	1	1	1	0	0	0	0	1	0	0	1	0	0	1	1	1	1	1	0	0	0	0	0	0	0	0	0	0	0	1	0	0	0
2	2	56	2	0	1	1	0	0	0	0	0	0	1	1	0	0	1	0	1	1	1	1	1	1	0	0	0	0	0	0	0	0	0	1	1	1	0	1	0
2	2	50	1	0	1	0	1	1	1	0	0	0	0	0	0	0	1	0	1	1	1	0	0	0	0	0	0	0	0	0	0	0	0	1	0	0	0	0	0
2	2	61	1	0	1	1	1	1	1	0	0	0	1	0	0	0	0	0	0	1	0	0	0	1	0	0	0	0	0	0	1	0	0	1	0	1	0	0	0
2	1	75	2	0	1	1	1	1	1	0	0	0	1	1	0	1	0	0	1	1	1	1	1	1	0	0	0	1	0	0	0	0	0	1	0	0	0	0	0
2	1	24	2	1	1	0	0	0	0	0	0	0	1	1	1	0	1	0	1	1	1	1	1	1	0	0	0	0	1	0	0	0	0	1	1	1	0	0	1
3	2	76	2	0	0	0	0	0	0	0	0	0	0	0	0	0	0	0	0	0	0	1	0	1	0	1	0	0	0	0	0	0	0	0	1	1	0	1	0	87	101.9	98	1.365	82	2	4	3
3	2	51	1	0	0	1	0	1	0	0	0	0	0	0	0	0	0	0	0	0	0	0	1	0	0	1	0	0	0	0	0	0	0	0	1	0	0	1	0	56.6	66.2	61.8
3	2	58	1	0	0	0	0	0	0	0	0	0	0	0	0	0	0	0	0	0	0	0	0	1	0	1	0	0	0	0	0	0	0	0	0	0	0	1	0	28	93
3	2	58	1	0	0	0	0	0	0	0	0	0	0	0	0	0	0	0	0	0	0	0	0	1	0	1	0	0	0	0	0	0	0	0	0	0	0	1	0	28	93	67.4
3	2	78	1	0	0	0	0	0	0	0	0	0	0	0	0	0	0	0	0	0	1	0	0	1	0	1	0	0	0	0	0	0	0	0	1	1	0	1	0	46.6	111.4	67
3	2	60	1	0	0	1	0	0	0	0	0	0	0	0	0	0	0	0	0	0	0	0	0	0	0	1	0	0	0	0	0	0	0	0	0	0	0	1	0	65.1	71.4	65
3	2	54	1	0	0	1	0	0	0	0	0	0	0	0	0	0	0	0	0	0	0	0	1	1	0	1	0	0	0	0	0	0	0	1	0	1	0	0	0
3	2	47	1	0	0	0	0	0	1	0	0	0	1	1	0	0	0	0	1	0	1	0	0	1	0	0	0	0	1	0	0	0	0	0	0	0	0	0	1	59.1	90.2	100
3	2	57	1	1	0	1	1	0	0	0	1	0	0	0	0	0	0	0	1	1	1	0	0	0	0	0	0	0	1	0	0	0	0	1	0	0	0	0	1	73	100	57
3	1	70	1	0	0	1	0	0	0	0	0	0	0	0	0	0	0	0	0	0	0	0	0	0	1	1	0	0	0	0	0	0	0	0	0	0	0	1	0	52.9	58.8	53
3	1	66	1	0	0	0	0	0	1	0	0	0	0	0	0	0	0	0	0	0	0	0	1	0	0	1	0	0	0	0	0	0	0	1	0	1	0	0	0	73	34.8	78
3	2	50	1	0	0	1	0	0	0	0	0	0	0	0	0	0	0	0	0	0	0	0	0	1	1	1	0	0	0	0	0	0	0	1	1	1	1	0	0	30.9	45	67
3	2	42	2	1	0	1	0	0	0	0	1	0	0	1	1	0	0	0	1	1	1	1	1	1	1	1	0	0	0	0	0	0	0	1	0	0	0	0	1	31.02	69.57	76
3	2	40	1	0	0	0	0	0	0	0	0	0	0	1	1	0	0	0	1	0	1	0	0	1	0	1	0	0	0	0	0	0	0	1	0	0	0	1	0
3	2	42	2	0	0	0	0	0	0	0	0	0	0	0	0	0	0	0	0	0	1	1	1	0	1	1	0	0	0	0	0	0	0	0	0	0	0	0	1	37.1	52.23	37.1
3	2	65	1	0	0	0	0	0	0	0	0	0	0	0	0	0	0	0	1	0	1	0	0	1	0	1	0	0	0	0	0	0	0	0	0	0	0	0	0
3	1	49	1	0	1	0	0	0	0	0	0	0	0	0	0	0	0	0	0	0	0	0	0	0	0	1	0	0	0	0	0	0	0	0	0	1	0	0	1	39.1	68.2	39.1
3	1	52	1	0	0	0	0	0	0	0	0	0	0	0	1	0	0	0	0	0	0	0	0	0	0	1	1	0	0	0	0	0	0	0	0	0	0	0	1	43.4	36.1	73
3	2	60	1	0	0	0	0	0	0	0	0	0	1	1	1	0	0	0	0	0	0	0	0	1	1	1	0	0	0	0	0	0	0	1	0	0	0	0	1	34	67	76
3	2	55	2	0	0	0	0	0	0	0	0	0	0	0	0	0	1	0	0	0	0	1	0	1	0	1	0	0	0	0	0	0	0	1	1	1	0	1	0	61	96.9	89.2
3	2	55	2	0	0	1	0	0	0	0	0	0	0	1	0	0	0	0	1	0	1	1	0	1	1	1	0	0	0	0	0	0	0	0	0	1	0	1	0	46	62.6	60.3
3	2	60	1	0	0	0	0	0	0	0	0	0	0	0	0	0	0	0	0	0	0	0	0	0	0	1	0	0	0	0	0	0	0	1	0	1	1	0	0	106.7	121.8	104.1
3	2	45	2	0	0	1	0	0	0	0	0	0	0	0	0	0	0	0	0	0	1	1	1	1	0	1	0	0	0	0	0	0	0	1	0	1	1	0	0	56.6	109.8	97.2
3	2	51	2	0	1	1	0	0	0	0	0	0	0	0	0	0	0	0	0	0	0	1	1	1	0	1	0	0	0	0	0	0	0	0	1	0	0	0	1	42.5	60.9	70
3	2	51	2	0	1	0	0	0	0	0	0	0	0	0	0	0	0	0	0	0	1	1	0	1	0	1	1	0	0	0	0	0	0	1	1	1	0	1	0	40.6	71.7	65
3	1	56	1	0	0	0	0	0	0	0	0	0	0	0	0	0	0	0	0	0	0	0	1	1	0	1	0	0	0	0	0	0	0	0	0	0	0	1	0	44
3	2	59	2	0	0	0	0	0	0	0	0	0	1	0	0	0	0	0	1	0	1	1	0	1	1	1	0	0	0	0	0	0	0	1	0	1	1	0	0
3	2	45	1	0	0	1	0	0	0	0	0	0	0	0	0	0	0	0	0	0	0	0	0	0	0	1	0	0	0	0	0	0	0	0	0	1	0	0	1
3	1	53	2	0	1	1	1	0	0	0	0	0	0	1	0	0	0	0	0	0	0	1	1	1	0	1	0	0	0	0	0	0	0	0	0	0	0	0	1	54.2	67.6	69
3	1	53	1	0	0	0	0	0	0	0	0	0	0	0	0	0	0	0	0	0	0	0	0	0	1	1	0	0	0	0	0	0	0	1	1	0	0	1	0	95.4	85.8	84.2
3	2	51	1	0	1	0	0	0	0	0	0	0	0	0	0	0	0	0	0	0	0	0	0	0	0	1	0	0	0	0	0	0	0	1	0	1	0	1	0	69.38	78.33	73.44
3	2	75	1	0	0	0	0	0	0	0	0	0	0	0	0	0	0	0	0	0	0	0	1	1	0	1	0	0	0	0	0	0	0	0	0	0	0	1	0	34.7	63.5	57
3	2	47	1	0	0	0	0	0	0	0	0	0	0	0	0	0	0	0	0	0	0	0	0	0	0	1	0	0	0	0	0	0	0	0	0	1	0	1	0	23.2	76.1	77
3	1	43	1	0	0	0	0	0	0	0	0	0	1	1	1	0	0	0	0	0	0	0	0	1	1	1	0	0	0	0	0	0	0	1	0	0	0	0	0
3	2	54	1	0	0	0	1	0	0	0	0	0	1	1	0	0	1	0	0	0	0	0	0	0	0	0	0	0	1	0	0	0	0	0	0	1	1	0	0	62.6	68.3	79.8
3	2	43	1	0	0	0	0	0	0	0	0	0	0	0	0	0	0	0	0	0	0	0	0	1	0	1	0	0	0	0	0	0	0	0	0	0	0	0	0	51.5	84.86	95.4
3	2	67	1	0	0	1	1	0	0	0	0	0	0	1	0	0	1	0	0	0	0	0	1	0	0	0	0	0	1	0	0	0	0	0	0	0	0	1	0	63.4	96.6	67
3	2	54	1	0	0	1	0	0	0	0	0	0	0	0	0	0	0	1	0	0	0	0	0	0	0	1	0	0	0	0	0	0	0	1	0	1	0	1	0	50.6	47.5	51.5	0.42	38	50	11	1
3	2	62	1	0	0	0	0	0	0	0	0	0	0	0	0	0	0	0	0	0	0	0	0	0	1	1	0	0	0	0	0	0	0	0	0	0	1	0	0	61.8	72.9	61.8
3	1	48	1	0	0	0	0	0	0	0	0	0	0	0	0	0	0	0	0	0	0	0	1	0	0	1	0	0	0	0	0	0	0	0	0	0	0	0	0	33.4	65	78
3	2	67	2	0	1	1	0	0	0	0	0	0	0	0	0	0	0	0	1	0	1	1	0	1	1	1	0	0	0	0	0	0	0	0	0	0	0	0	1	49.7	80.6	80.3
3	2	48	1	0	0	0	0	0	0	0	0	0	0	0	0	0	0	0	0	0	0	0	0	0	1	1	0	0	0	0	0	0	0	1	0	0	1	0	0	70.1	97.9	95.8
3	2	51	1	0	0	0	0	0	0	0	0	0	0	0	0	0	0	0	0	0	0	0	1	0	0	1	0	0	0	0	0	0	0	1	0	1	0	1	0	93.9	70.8	71.3
3	2	46	1	0	0	1	1	0	0	0	0	0	1	1	1	0	0	0	0	0	0	0	1	1	0	1	0	0	0	0	0	0	0	0	1	1	0	1	0	67.4	70.7	67.4
3	2	57	1	0	0	0	0	0	0	0	1	0	0	0	0	0	1	1	0	0	0	0	1	0	0	0	0	0	1	0	0	1	1	0	0	0	0	1	0	51.2	85.5	45.6
3	2	58	2	0	1	1	0	0	0	0	0	0	0	0	0	0	1	0	0	0	0	1	0	1	1	1	0	0	0	0	0	0	0	1	0	0	0	0	1	61.8	69.1	67
3	2	59	1	0	0	1	0	1	0	0	0	0	0	0	0	0	1	1	0	0	0	0	1	1	0	1	0	0	0	0	0	0	0	1	0	1	0	1	0	56	56.8	29.11
3	2	32	1	0	0	1	0	0	0	0	1	0	0	1	0	0	0	0	0	0	0	0	0	0	0	1	0	0	0	0	0	0	0	0	0	0	0	0	1	89.8	87.9	78
3	2	71	1	0	1	0	0	0	0	0	0	0	0	0	0	0	0	0	0	0	0	0	0	1	0	1	0	0	0	0	0	0	1	0	1	0	0	1	0	45.1	59.6	70.8
3	2	45	2	0	0	0	0	0	0	0	0	0	1	1	0	0	0	0	0	0	1	1	1	1	0	1	0	0	0	0	0	0	0	0	0	0	0	0	1	44.13	54.1	80
3	2	46	1	0	0	0	0	0	0	0	0	0	0	0	0	0	0	0	0	0	0	0	0	0	0	1	1	0	0	0	0	0	0	1	0	0	0	1	0	65.4	76	75
3	1	65	1	0	0	1	1	0	0	0	0	0	0	1	1	0	1	0	1	0	1	0	1	1	0	0	0	0	1	0	0	0	0	0	1	0	0	0	1	37.5	105.3	87.9
3	2	74	1	0	0	0	0	0	0	0	0	0	0	1	0	0	0	0	0	0	0	0	0	1	1	1	0	0	0	0	0	0	0	0	0	0	0	1	0	32.9	46.5	55.7
3	2	61	1	0	0	1	1	0	0	0	0	0	0	0	0	0	0	0	1	0	0	0	0	1	0	0	0	0	1	0	0	0	0	0	0	0	0	1	0
3	1	48	2	0	0	0	0	1	0	0	1	0	1	1	0	0	0	0	1	0	0	1	1	1	0	1	0	0	0	0	0	0	0	0	1	0	0	1	0	72.8	76.6	74.7
3	2	62	1	0	0	0	0	0	0	0	0	0	0	0	0	0	0	0	0	0	0	0	0	0	1	1	0	0	0	0	0	0	0	0	0	1	0	0	1
3	2	64	1	0	0	0	0	0	0	0	0	0	0	0	0	0	0	0	0	0	0	0	0	1	0	1	0	0	0	0	0	0	0	1	0	0	0	1	0	53.1	74.2	77
3	1	53	1	0	0	0	0	0	0	0	0	0	0	0	0	0	0	0	0	0	0	0	0	1	0	1	0	0	0	0	0	0	0	1	1	1	0	1	0	21.6	47.4	56.1
3	2	43	1	0	0	0	0	0	0	1	0	0	1	0	0	0	0	0	0	0	0	0	0	1	0	0	0	0	0	0	0	0	0	1	0	1	0	1	0	32.2	48	49.1
3	2	61	1	0	0	0	0	0	0	0	0	0	0	0	0	0	0	0	0	0	0	0	1	1	0	1	0	0	0	0	0	0	0	1	1	1	0	1	0
3	1	52	1	0	0	0	0	0	0	0	0	0	0	0	0	0	0	0	1	0	1	0	0	0	0	1	0	0	0	0	0	0	0	1	0	1	0	1	0	64.7	50.1	88.18
3	2	47	2	0	0	1	0	1	0	0	0	0	0	1	0	0	0	0	0	0	1	1	0	1	0	1	0	0	0	0	0	0	0	0	0	1	0	1	0	28.2	44.8	45.2
3	1	64	1	0	1	0	0	0	0	0	0	0	0	0	0	0	0	0	1	0	0	0	0	0	0	1	0	0	0	0	0	0	0	0	0	0	0	0	0				0.22	38.5	58.5	3	0
3	2	41	1	0	0	0	0	0	0	0	0	0	0	0	0	0	0	0	0	0	0	0	1	0	0	1	0	0	0	0	0	0	0	1	1	1	0	1	0	54	68	45.3
3	2	46	1	0	0	0	0	0	0	0	0	0	0	1	0	0	0	0	0	0	0	0	0	1	0	1	0	0	0	0	0	0	0	0	1	0	0	1	0	50.2	78.5	74
3	2	64	1	0	0	0	0	0	0	0	0	0	0	0	0	0	0	0	0	0	0	0	1	1	0	1	0	0	0	0	0	0	0	0	0	1	0	1	0	56	64	65
3	2	44	1	0	0	0	1	0	0	0	0	0	0	0	0	0	0	1	0	0	0	0	1	0	0	1	0	0	0	0	0	0	1	0	1	0	0	0	1
3	2	50	1	0	1	1	0	0	0	0	0	0	0	0	0	0	1	0	0	0	0	0	0	1	0	1	0	0	0	0	0	0	0	0	0	0	0	1	0	46.1	60	76
3	2	35	2	0	1	1	0	0	0	0	0	0	1	1	0	0	0	0	0	0	0	1	1	1	0	1	0	0	0	0	0	0	0	1	0	0	0	0	1	36.6	61.9	57.2
3	1	70	2	0	0	0	0	0	0	0	0	0	0	0	0	0	0	0	1	0	1	1	0	1	0	1	0	0	0	0	0	0	1	1	1	0	0	1	0	73	70	2.04
3	2	46	1	0	0	0	1	0	0	0	0	0	0	0	0	0	0	0	0	0	1	0	0	1	0	1	0	0	0	0	0	0	0	0	0	1	0	0	0
3	2	55	1	0	1	1	0	0	0	0	0	0	0	0	0	0	0	0	0	0	0	0	0	0	0	1	0	0	0	0	0	0	0	0	0	0	0	0	0
3	1	57	2	1	1	1	1	1	1	0	0	0	1	1	0	1	0	0	1	0	1	1	1	1	0	0	0	0	1	0	0	0	0	1	0	1	0	1	0
3	2	63	1	1	1	1	1	1	0	0	1	0	0	0	1	0	1	0	0	1	0	0	0	0	0	0	0	0	1	0	0	0	0	1	0	1	0	1	0
3	2	53	2	0	1	0	1	1	1	0	0	0	1	1	0	1	0	0	1	0	1	1	1	1	0	0	1	0	0	0	0	0	0	0	0	1	0	0	0
3	2	29	2	0	0	1	0	0	0	0	0	0	1	1	0	1	0	1	1	0	1	1	0	1	0	1	0	0	0	0	0	0	0	1	0	1	0	0	0
3	2	62	2	1	1	1	1	1	1	0	1	0	1	1	1	1	0	0	1	1	1	1	1	1	0	0	0	0	0	0	1	0	0	1	0	1	0	1	0
3	2	49	2	1	1	1	1	0	0	1	1	0	1	1	1	1	1	0	1	1	1	1	1	1	0	0	0	0	1	0	0	0	0	1	0	0	0	0	0
3	2	28	2	1	1	0	1	1	1	0	0	0	1	1	1	1	0	0	1	1	1	1	1	1	0	0	1	0	0	0	0	0	0	0	0	1	0	0	0
3	2	17	2	0	0	0	0	0	0	0	0	0	1	1	0	0	0	0	0	0	1	1	0	1	0	0	0	0	0	1	0	0	0	0	0	1	0	0	0
3	2	60	1	0	1	1	1	1	1	0	0	0	0	0	0	0	0	0	0	0	0	0	0	0	0	0	0	1	0	0	0	0	0	0	0	1	0	0	0
3	2	30	2	0	0	0	0	0	0	0	0	0	1	1	0	0	0	0	1	1	1	1	1	1	1	1	0	0	0	0	0	0	0	1	0	0	0	0	0
3	2	60	1	1	1	1	0	0	0	0	0	0	0	0	0	0	0	0	0	0	0	0	0	1	1	1	0	0	0	0	0	0	0	1	0	1	0	1	0	16.1	1.64	2.76
3	1	58	2	1	1	0	0	1	0	0	1	0	1	1	1	0	0	0	1	1	1	1	0	1	0	0	1	0	0	0	0	0	0	1	0	0	1	0	0	18.8	3.99	5.73
3	2	77	2	0	1	0	1	0	1	0	0	0	0	1	0	0	0	0	1	0	1	1	1	0	0	0	0	0	0	0	0	0	0	0	0	1	0	0	1
3	2	74	2	0	1	0	1	0	0	0	0	0	1	1	0	1	0	0	1	1	1	1	0	1	0	0	0	0	0	0	0	0	0	0	0	1	0	1	0	0.261	0.67	0.877
3	1	44	2	0	0	1	0	0	0	0	0	0	1	1	0	0	1	0	1	1	1	1	0	1	0	0	0	0	0	0	0	0	0	0	0	1	0	1	0
3	2	53	2	0	0	0	0	0	0	0	0	0	0	0	0	0	1	0	1	0	1	1	1	1	1	1	0	0	1	0	0	0	0	1	0	1	0	1	0	0.165	0.611	0.804
3	2	52	2	0	0	0	0	0	0	0	0	0	1	1	0	0	0	0	1	0	1	1	0	1	0	1	0	0	1	0	0	0	0	0	0	1	0	0	0
3	2	59	2	0	0	0	0	0	0	0	0	0	1	1	0	1	1	0	0	1	0	1	0	1	1	1	0	0	1	0	0	0	0	1	0	1	0	1	0	0.59	0.825	0.792
3	2	55	2	0	0	0	0	0	0	0	0	0	1	1	0	0	1	0	1	0	1	1	0	1	0	1	0	0	1	0	0	0	0	1	0	1	0	0	0
3	1	41	2	0	0	0	0	0	0	0	0	0	0	1	0	0	0	0	1	1	1	1	0	1	0	1	0	0	1	0	0	0	0	1	0	1	0	1	0
3	2	65	2	0	0	0	0	0	0	0	0	0	1	1	0	0	0	0	1	0	1	1	1	1	0	1	0	0	0	0	0	0	0	1	0	1	0	1	0	0.778	0.964	0.814
3	1	50	2	0	0	0	0	0	0	0	0	0	0	0	0	0	0	0	1	0	1	1	0	1	0	1	0	0	0	0	0	0	0	1	0	1	0	1	0
3	2	72	1	0	0	0	0	0	0	0	0	0	1	1	0	0	1	1	0	1	0	0	1	0	1	1	0	1	0	0	0	0	0	1	0	1	1	0	0
3	1	48	2	0	0	0	0	0	0	0	0	0	1	1	0	0	0	0	1	0	1	1	0	1	0	1	0	1	0	0	0	1	0	0	0	1	0	0	0
3	2	36	2	0	0	0	0	0	0	0	0	0	0	0	0	0	1	1	0	0	0	1	0	1	1	1	0	0	0	0	0	0	0	1	1	1	0	0	0
